# Supplementary material for: Type-I CdSe@CdS@ZnS Heterostructured Nanocrystals with Long Fluorescence Lifetime
Source: Materials (Basel). 2023 Nov 1;16(21):7007. doi: 10.3390/ma16217007 (PMC10648168; doi:10.3390/ma16217007)
Supplement: Supplementary file 1 [file materials-16-07007-s001.zip]

Archive with 1 entries (1 files):
- materials-2672494-supplementary.pdf
